# Supplementary material for: Hydration Fingerprints: A Reproducible Protocol for Accurate Water Uptake in Anion-Exchange Membranes
Source: Membranes (Basel). 2025 Aug 28;15(9):257. doi: 10.3390/membranes15090257 (PMC12472172; doi:10.3390/membranes15090257)
Supplement: Supplementary file 1 [file membranes-15-00257-s001.zip]

Archive with 1 entries (1 files):
- membranes-3789769-supplementary.pdf
